# Supplementary material for: Downregulation of S6 Kinase and Hedgehog–Gli1 by Inhibition of Fatty Acid Synthase in AML with FLT3-ITD Mutation
Source: Int J Mol Sci. 2025 Jun 14;26(12):5721. doi: 10.3390/ijms26125721 (PMC12193305; doi:10.3390/ijms26125721)
Supplement: Supplementary file 1 [file ijms-26-05721-s001.zip]

Archive with 1 entries (1 files):
- ijms-3642900-supplementary.pdf
